# Supplementary material for: Development and Qualification of an Antigen Integrity Assay for a Plasmodium falciparum Malaria Transmission Blocking Vaccine Candidate, Pfs230
Source: Vaccines (Basel). 2022 Sep 28;10(10):1628. doi: 10.3390/vaccines10101628 (PMC9607959; doi:10.3390/vaccines10101628)
Supplement: Supplementary file 1 [file vaccines-10-01628-s001.zip]

Archive with 1 entries (1 files):
- vaccines-1941025-supplementary.pdf
